# Supplementary material for: Factors Associated with Dog Rabies Immunization in Changsha, China: Results of a Cross-Sectional Cluster Survey, 2015–2021
Source: Viruses. 2022 Dec 31;15(1):138. doi: 10.3390/v15010138 (PMC9863250; doi:10.3390/v15010138)
Supplement: Supplementary file 1 [file viruses-15-00138-s001.zip]

Archive with 1 entries (1 files):
- viruses-2014760-supplementary.pdf
